# Supplementary material for: Soil, senescence and exudate utilisation: characterisation of the Paragon var. spring bread wheat root microbiome
Source: Environ Microbiome. 2021 Jun 21;16:12. doi: 10.1186/s40793-021-00381-2 (PMC8215762; doi:10.1186/s40793-021-00381-2)
Supplement: Supplementary file 8 — Additional file 8: Supplementary Table 17. Bacterial community composition data. [file 40793_2021_381_MOESM8_ESM.csv]

Senescent wheat
Family	BulkSoil.Senescent1	BulkSoil.Senescent2	BulkSoil.Senescent3	Endosphere.Senescent1	Endosphere.Senescent2	Endosphere.Senescent3	Rhizosphere.Senescent1	Rhizosphere.Senescent2	Rhizosphere.Senescent3
Acidobacteria	12.26651798	13.34674365	11.85117025	4.661326931	4.869489656	3.614706048	11.34029333	12.3185809	12.3185809
Rhizobiaceae	1.112350153	1.152067713	1.257550019	9.470840915	9.665452358	7.617103366	3.913943954	3.124440065	3.124440065
Chitinophagaceae	4.519096738	4.051829985	4.768308796	4.764495132	6.590688814	5.598112112	2.428251405	2.0112883	2.0112883
Chloroflexi	2.904934486	2.620235638	2.692053605	1.001669449	1.427091341	1.232371285	6.048438226	6.714746461	6.714746461
Saccharimonadales	0.08921104	0.075759555	0.021234428	6.24448988	4.057351024	9.851478658	3.157360835	1.496147644	1.496147644
Xanthobacteraceae	3.147477	3.683481805	3.17808607	2.913094858	2.944420307	2.522802615	2.977725179	3.563429493	3.563429493
Burkholderiaceae	1.555617508	1.669322605	1.656285391	4.560034514	6.171250961	6.435300508	1.931611649	1.626052679	1.626052679
Microscillaceae	2.757178701	2.481778521	2.909116648	3.479582075	3.544333411	3.243870919	2.610000423	3.095323419	3.095323419
Bacillaceae	4.800669083	4.273883853	4.511136278	0.906004389	1.176431269	0.949562677	1.549093368	2.00008959	2.00008959
Saccharimonadaceae	0.030666295	0.04963557	0.02595319	4.955825252	2.859195882	6.929747345	1.741409189	1.059397957	1.059397957
Methyloligellaceae	3.362141065	4.187674704	3.725462439	1.305546698	1.149694195	0.89899425	1.403271482	2.047124171	2.047124171
Ilumatobacteraceae	2.626149986	2.531414091	1.998395621	1.21738478	1.007653488	1.232371285	3.134113868	2.853431285	2.853431285
Sphingomonadaceae	1.505436298	1.846965699	1.500566251	3.322016094	3.00123659	2.711965988	1.859757386	1.648450099	1.648450099
Pseudonocardiaceae	0.220239755	0.36834818	0.179312948	6.289508732	3.927007787	4.088550934	0.88761148	0.954130084	0.954130084
Streptomycetaceae	0.683022024	0.629588025	0.462438656	4.500009379	4.169312523	3.15209859	1.246882793	1.171385056	1.171385056
Nocardiaceae	1.070532478	1.402857964	1.427425444	3.171953255	1.811436784	2.142602963	2.409231159	1.500627128	1.500627128
Gammaproteobacteria	2.631725676	2.497452912	2.533975085	1.361820262	1.261655693	1.297922949	1.403271482	1.675327002	1.675327002
Sphingobacteriales	1.402286033	1.110269338	1.566628917	1.581287164	5.295611778	2.64079561	0.500866478	0.45242788	0.45242788
Xiphinematobacteraceae	2.458879286	2.421693357	2.597678369	0.399542308	0.658400455	0.597456595	1.718162222	1.962013976	1.962013976
Micrococcaceae	1.600223028	1.899213668	1.564269536	1.192999569	0.870625982	1.073174386	2.747368866	1.843307651	1.843307651
Microbacteriaceae	0.423752439	0.465006923	0.346828992	3.398923299	2.625246482	2.94046036	1.68012173	1.343845189	1.343845189
Steroidobacteraceae	1.538890438	1.726795371	1.632691582	2.037103037	2.152334481	1.685614219	0.800963692	0.898136535	0.898136535
Myxococcales	1.597435183	1.546539878	1.675160438	0.686537488	1.054443368	1.099395052	1.213069022	1.711162874	1.711162874
Chthoniobacteraceae	1.307499303	1.235664464	1.630332201	0.641518636	0.848902109	0.938325249	2.132380912	1.431195126	1.431195126
Actinobacteria	1.561193198	1.62752423	1.573707059	0.815966686	0.848902109	1.842938213	1.04611353	1.489428418	1.489428418
Thermomicrobiales	1.067744633	0.843804697	1.028690072	0.452064302	0.574847097	0.569363025	2.12604083	2.235262498	2.235262498
Gaiellales	2.007248397	1.826066512	1.797848245	0.54022622	0.42110892	0.475717791	0.92142525	1.417756674	1.417756674
Solirubrobacterales 67-14	1.391134653	1.285300034	1.460456776	0.292622536	0.446174927	0.352106081	1.151781563	1.428955384	1.428955384
Nitrospiraceae	1.934764427	1.734632566	1.99603624	0.226970044	0.324187026	0.282808608	0.608647872	1.041480022	1.041480022
Geminicoccaceae	1.212712573	1.115494135	1.080596451	0.371405526	0.242304736	0.219129848	1.33353058	1.632771905	1.632771905
Rhizobiales	1.265681628	1.267013245	1.304737637	0.785954118	0.671768992	0.681737306	0.91931189	1.144508153	1.144508153
Gaiellaceae	1.307499303	1.366284386	1.439222348	0.408921236	0.539754687	0.41953065	1.056680333	1.068356925	1.068356925
Xanthomonadaceae	0.499024254	0.574727657	0.519063798	1.744480501	1.398683199	1.753038788	1.090494104	0.521859882	0.521859882
Rokubacteriales	1.117925843	1.15729251	1.106549641	0.283243608	0.44450386	0.258460847	1.234202629	1.552141193	1.552141193
Beijerinckiaceae	0.683022024	0.945688236	0.639392223	0.986663165	0.810467565	0.917723297	1.23631599	1.16466583	1.16466583
Promicromonosporaceae	0	0	0.037750094	2.864324436	1.223221149	2.136984249	0.66782197	0.783909694	0.783909694
Rubritaleaceae	0.15054363	0.120170328	0.205266138	0.620884996	0.904047325	0.775382541	3.000972146	0.880218599	0.880218599
Planococcaceae	1.761918037	1.760756551	1.788410721	0.185702763	0.319173824	0.297791845	0.450145822	0.624888013	0.624888013
Paenibacillaceae	1.198773348	1.269625643	1.229237448	0.384536024	0.51468868	0.325885416	0.439579019	0.721196918	0.721196918
Hyphomicrobiaceae	1.134652913	1.235664464	1.137221593	0.324510889	0.372647973	0.249096323	0.44380574	0.916054471	0.916054471
Anaerolineae	1.062168943	0.794169127	1.113627784	0.090037703	0.133685371	0.078661997	0.60230779	1.260974736	1.260974736
Pedosphaeraceae	1.508224143	1.196478487	1.304737637	0.076907205	0.254002206	0.138594947	0.460712625	0.584572657	0.584572657
Caulobacteraceae	0.086423195	0.114945531	0.113250283	1.386205474	2.132281675	1.189294477	0.357157953	0.358358717	0.358358717
Actinomarinales	1.039866183	0.911727057	1.120705927	0.247603684	0.322515959	0.320266702	0.547360413	0.736875112	0.736875112
Other	22.89912775	21.83423374	22.67453467	12.10445181	14.17037118	12.60480356	19.90897963	20.16201683	20.16201683
Stem Elongation Wheat
Family	BulkSoil.StemElong1	BulkSoil.StemElong2	BulkSoil.StemElong3	Endosphere.StemElong1	Endosphere.StemElong2	Endosphere.StemElong3	Rhizosphere.StemElong1	Rhizosphere.StemElong2	Rhizosphere.StemElong3
Burkholderiaceae	4.107043301	3.888149134	1.324878853	14.14554867	12.7412597	9.076843734	6.350221348	7.834387009	8.038585209
Streptomycetaceae	0.799107972	1.504660453	1.402206413	20.14085355	19.17027268	36.06097072	1.141170684	3.615553076	2.972958726
Xanthobacteraceae	2.292015115	3.708388815	2.948757604	0.493589358	1.153925407	0.744942983	2.990654206	2.623858518	2.34568552
Acidobacteria	11.67069318	8.655126498	11.29497886	0.270872209	0.728071983	0.148988597	9.517953763	3.615553076	5.982815877
Solirubrobacterales	3.270767515	4.274300932	4.985050005	0.306988503	0.5700941	0.103145952	1.672405312	1.731333416	1.92926045
Rhizobiaceae	0.718577712	0.818908123	0.80936179	2.311442846	2.349062436	2.028537047	2.803738318	3.38828974	3.331400559
Chitinophagaceae	0.873443598	0.226364847	0.273224044	1.805814723	1.456143966	1.421121999	1.829808165	0.834676253	1.29671604
Bacillaceae	7.030911231	8.27563249	6.56253222	1.534942515	1.408063741	0.641797032	3.66453517	3.652741622	5.381898687
Micrococcaceae	4.918540544	6.138482024	2.881740386	2.979594294	3.379352978	3.598647642	7.3241515	10.14420892	7.817194666
Methyloligellaceae	4.076070123	5.093209055	3.546757398	0.69824836	1.078370767	0.590224056	2.001967536	1.863559357	2.029413315
Saccharimonadales	0.123892709	0	0.020620683	2.257268404	0.048080225	0.160449258	0.673880964	0.169414487	0.079068051
Sphingobacteriaceae	1.331846621	0.359520639	0.118568925	10.85294649	9.169585823	3.243367142	3.25627152	10.23098219	6.267460861
Microscillaceae	2.093786781	0.579227696	2.098154449	2.606392584	2.644412391	0.515729758	2.926709297	0.648733523	2.182278214
Rhodanobacteraceae	0.024778542	0.439414115	0.283534385	0.042135677	0.034343018	0.44696579	0.05902607	1.31812735	0.100152865
Microbacteriaceae	0.984947036	0.69241012	1.05680998	1.306205983	1.930077615	1.719099192	1.549434333	2.499896698	1.855463602
Gaiellales	2.087592145	1.584553928	2.711619755	0.114368266	0.192320901	0.063033637	1.028037383	0.396677823	1.164935955
Chloroflexi	1.313262714	1.671105193	1.572327044	0	0.49453946	0.401123145	1.470732907	1.103260196	1.686785093
Pseudomonadaceae	0.235396147	0.532623169	0.40210331	0.601938241	0.638780136	1.392470346	1.500245942	6.46254287	1.507564177
Gemmatimonadaceae	1.282289537	4.414114514	2.242499227	0.030096912	0.233532523	0.189100911	0.737825873	1.082599893	0.980443835
Gammaproteobacteria	2.781391315	1.537949401	2.10330962	0.487569975	0.563225496	0.200561572	1.165764879	0.599148796	1.412682515
Myxococcales	1.938920895	2.050599201	2.75286112	0.433395534	0.522013875	0.097415621	1.534677816	0.623941159	1.46539455
Solibacteraceae	0.532738648	1.438082557	0.618620476	0	0.054948829	0.074494298	0.206591244	0.355357217	0.268831374
Mycobacteriaceae	0.892027504	1.744340879	1.422827096	0.162523325	0.357167388	0.200561572	0.723069356	0.652865584	0.817036529
Paenibacillaceae	1.635383758	1.704394141	1.330034024	1.926202372	3.042791401	0.744942983	2.651254304	2.218916574	2.477465605
Polyangiaceae	0.055751719	0.406125166	0.510361893	0.090290736	0.17171509	0	0.068863748	0.053716789	0.384797849
Rubritaleaceae	0.297342501	0.17976032	0.391792968	1.065430687	1.256954461	0.17764025	0.63944909	0.450394612	1.26508882
Sphingomonadaceae	1.994672614	1.018641811	0.989792762	0.626015771	0.734940587	0.223482895	1.500245942	1.177637288	1.72895472
Caulobacteraceae	0.167255157	0.086551265	0.139189607	0.878829832	1.085239371	2.475502837	0.098376783	1.743729598	0.701070054
Roseiflexaceae	0.055751719	1.577896138	0.623775647	0.096310119	0.975341713	0.257864879	0.693556321	1.070203711	1.175478362
Nocardioidaceae	2.360156105	2.316910786	1.824930405	0.800577861	1.566041624	1.260672741	2.547958682	1.81810669	2.050498129
Actinobacteria	1.610605216	1.910785619	1.928033818	0.270872209	0.364035991	0.160449258	1.141170684	0.805751828	1.238732803
Ilumatobacteraceae	2.601746887	1.464713715	2.495102588	0.367182327	0.164846487	0.18337058	2.621741269	0.557828189	1.275631227
Elsterales	0	0.00665779	0	0	0	0.022921323	0	0.119829759	0.021084814
Gaiellaceae	2.248652667	1.784287617	2.278585421	0	0.281612748	0.120336943	1.052631579	0.681790009	1.122766328
Rhizobiales	0.408845939	0.35286285	0.546448087	0	0.109897658	0.005730331	0.634530251	0.326432792	0.553476359
Devosiaceae	0.123892709	0	0	2.89532294	1.627859056	1.025729185	1.165764879	0.656997645	1.149122345
Micromonosporaceae	0.4893762	0.246338216	0.737189401	1.474748691	1.820179957	1.232021088	0.201672405	0.243791579	0.516577935
Firmicutes	0	0	0.108258583	1.486787456	9.58170204	13.50638932	0	0.177678608	0.137051289
Planococcaceae	1.715914018	0.978695073	0.742344572	0.162523325	0.192320901	0.103145952	0.688637482	0.367753399	0.859206157
Micropepsaceae	0	0	0.005155171	0	0.006868604	0.005730331	0.009837678	0.12809388	0
Tepidisphaerales	0.030973177	0.252996005	0.036086194	0	0	0	0.039350713	0	0.047440831
Unclassified	0.470792294	0.51930759	0.788741107	4.652982604	1.950683426	1.019998854	0.285292671	0.045452667	0.010542407
Other	28.35284643	25.56591212	31.09083411	19.62318666	14.14932344	14.35447825	27.83079193	21.90818561	22.3709873
Agricultural Soil Pot Grown Wheat
Family	BulkSoil.AgriPot1	BulkSoil.AgriPot2	BulkSoil.AgriPot3	Endosphere.AgriPot1	Endosphere.AgriPot2	Endosphere.AgriPot3	Rhizosphere.AgriPot1	Rhizosphere.AgriPot2	Rhizosphere.AgriPot3
Burkholderiaceae	1.694142673	0.540054005	0.515067196	21.96595277	12.47723133	8.523134221	8.387877701	7.838872455	7.299090686
Streptomycetaceae	1.496619312	1.186993699	1.355751584	23.77814388	6.420765027	20.45552213	1.725993006	1.818340003	2.890144999
Xanthobacteraceae	4.094811213	4.29230423	4.902018827	0.988467875	1.183970856	0.343790288	2.429839505	2.562206369	2.324895552
Acidobacteria	10.84859075	10.9529703	12.272808	0.494233937	1.001821494	0	5.240742401	4.9591091	5.303514377
Solirubrobacterales	4.527843197	5.366786679	4.286306317	1.208127403	1.366120219	0.558659218	2.649511342	3.166869671	2.35930204
Rhizobiaceae	0.767302287	0.365661566	0.710437511	3.898956617	3.64298725	2.564102564	3.743387429	4.658952497	4.487589088
Chitinophagaceae	0.668540606	0.337533753	0.574270321	16.17243273	15.0273224	19.82523994	1.385277504	0.96137115	1.302531334
Bacillaceae	4.73296361	9.895364536	5.588775087	1.12575508	7.149362477	0.630282195	3.770286022	4.015138333	3.568444335
Micrococcaceae	2.499430221	3.774752475	2.53389379	0.027457441	2.140255009	0.071622977	4.828297319	5.463720202	7.515360039
Methyloligellaceae	4.034034794	4.961746175	4.321828193	0	1.138433515	0.329465693	2.429839505	2.457804072	2.000491521
Saccharimonadales	0	0	0.041442188	0.356946733	0.637522769	8.179343934	0.022415494	0.026100574	0.029491275
Sphingobacteriaceae	0.091164628	0.084383438	0.059203126	0.796265788	0.045537341	1.160292222	0.282435219	0.143553158	0.43745392
Microscillaceae	6.404315126	0.70319532	1.62216565	2.937946183	4.690346084	4.984959175	2.667443737	1.827040195	1.907102482
Rhodanobacteraceae	0.12914989	0.061881188	0.18352969	0.137287205	0.72859745	0.200544335	0.251053528	0.147903254	0.221184566
Microbacteriaceae	1.139557852	0.399414941	0.248653129	0.219659528	0.546448087	0.186219739	0.676947906	1.161475552	1.032194642
Gaiellales	1.952442452	2.593384338	2.776626606	0.521691378	0.683060109	0	1.017663409	1.057073256	0.752027525
Chloroflexi	1.853680772	2.475247525	3.321295364	0	0	0	1.237335246	1.405080912	1.263209634
Pseudomonadaceae	0.113955785	0.061881188	0.065123439	0.466776496	0.956284153	0.329465693	1.156639469	1.313728902	0.717621037
Gemmatimonadaceae	1.838486667	3.127812781	2.196435972	0.164744646	0	0.085947572	1.591500045	1.60953541	1.489309413
Gammaproteobacteria	2.65896832	1.400765077	2.05434847	0	0.910746812	0	1.3987268	1.148425265	1.012533792
Myxococcales	2.537415483	2.120837084	2.131312533	0.027457441	0.455373406	0.572983813	2.232583161	1.931442492	2.428115016
Solibacteraceae	0.926840386	0.939468947	1.047895329	0.192202087	0.546448087	0.057298381	0.345198601	0.400208805	0.45711477
Mycobacteriaceae	1.162349009	1.265751575	1.136700018	0	0.72859745	0.057298381	0.703846499	0.578562728	0.579995085
Paenibacillaceae	0.888855124	0.821332133	1.09525783	1.784733663	9.471766849	1.976794156	0.968349323	1.479032539	0.815925289
Polyangiaceae	0.364658512	0.140639064	0.148007815	2.416254805	11.02003643	8.322589887	1.318031023	1.061423351	2.37896289
Rubritaleaceae	1.299095951	0	0.082884376	0.109829764	0	0.229193525	8.786873487	7.569166522	5.583681494
Sphingomonadaceae	0.942034491	0.753825383	0.751879699	0	0	0.415413265	1.143190173	1.187576127	1.597444089
Caulobacteraceae	0.554584821	0.005625563	0.094725001	0.494233937	0.136612022	1.446784128	0.286918318	0.474160432	0.216269354
Roseiflexaceae	0.35706146	1.181368137	1.521520336	0	0.091074681	0.014324595	4.048238142	3.475726466	3.966576554
Nocardioidaceae	0.964825648	1.203870387	0.929489077	0	0	0.458387051	1.156639469	1.048373064	1.233718358
Actinobacteria	2.051204133	2.362736274	2.942395358	0.109829764	0	1.833548202	1.443557787	1.305028711	1.459818137
Ilumatobacteraceae	2.393071488	1.963321332	2.338523474	0	0	0.085947572	1.309064826	1.226726988	1.00761858
Elsterales	0.083567576	0	0	0	0.409836066	0.128921358	0	0	0.034406488
Gaiellaceae	2.081592342	2.385238524	2.409567225	0.109829764	0.273224044	0	1.291132431	1.526883591	1.420496436
Rhizobiales	0.379852617	0.849459946	0.621632822	0.302031851	0.227686703	0	0.883170447	0.765616844	0.845416564
Devosiaceae	0.159538099	0	0	1.482701812	0.637522769	0.487036241	1.322514122	1.231077084	1.415581224
Micromonosporaceae	1.207931323	0.776327633	0.568350009	2.086765513	0.182149362	0.945423292	0.398995786	0.365408039	0.348980093
Firmicutes	0.007597052	0	0	0	0.546448087	0	0	0	0
Planococcaceae	0.600167135	1.226372637	1.426795335	0.57660626	6.64845173	0.386764074	0.654532413	1.89229163	1.877611207
Micropepsaceae	0	0	0	0.027457441	0.364298725	0	0	0	0.004915213
Tepidisphaerales	0.235508623	0.292529253	0	0	0	0	0.053797185	0.09135201	0.255591054
Unclassified	0.045582314	0.02250225	0.15984844	2.251510159	0.637522769	0.601633004	0.026898592	0.004350096	0.093389039
Other	29.21066626	29.10666067	30.96323486	12.76771005	6.876138434	13.55106718	24.73325563	24.64329215	24.06488081
Compost Pot Grown Wheat
Family	BulkSoil.CompPot1	BulkSoil.CompPot2	BulkSoil.CompPot3	Endosphere.CompPot1	Endosphere.CompPot2	Endosphere.CompPot3	Rhizosphere.CompPot1	Rhizosphere.CompPot2	Rhizosphere.CompPot3
Burkholderiaceae	0.2603899	0.211030396	0.260341336	28.75399361	28.70722433	17.37125288	14.93295019	16.05233764	31.42318123
Streptomycetaceae	0.579024908	0.373361471	0.747964792	2.076677316	5.513307985	28.82398155	3.132183908	1.47199617	1.725425461
Xanthobacteraceae	6.352143077	5.835802118	7.492045126	6.869009585	3.992395437	3.074558032	2.710727969	3.650071805	3.83995598
Acidobacteria	1.579470312	1.266182379	1.50832679	1.118210863	0	0.538047656	1.479885057	0.917504388	1.120150926
Solirubrobacterales	6.931167986	6.72456475	7.847431712	3.993610224	7.604562738	3.228285934	6.374521073	6.171214297	5.239162049
Rhizobiaceae	0.6406962	0.486993223	0.636389933	9.10543131	10.07604563	3.458877786	22.2940613	16.04435934	1.414927485
Chitinophagaceae	7.270360092	9.711456516	8.273069135	0.638977636	0	0.384319754	0.584291188	0.602361577	1.422788193
Bacillaceae	0.006852366	0.020291384	0.004132402	1.118210863	0.380228137	1.537279016	0.038314176	0.023934897	0.027512479
Micrococcaceae	0.099359304	0.117690029	0.107442456	0	0	0	0.23467433	0.514600287	0.451990724
Methyloligellaceae	0.054818926	0.060874153	0.012397206	3.833865815	3.041825095	1.383551115	0.081417625	0.07978299	0.003930354
Saccharimonadales	11.98821393	13.02706871	10.85995289	1.757188498	1.711026616	0.845503459	2.308429119	3.227221956	3.270054632
Sphingobacteriaceae	1.562339398	2.321334361	1.60337204	0	0.570342205	0	0.268199234	0.143609382	0.491294266
Microscillaceae	0.006852366	0.012174831	0	0.319488818	0.380228137	0	0	0	0.019651771
Rhodanobacteraceae	3.21375955	2.528306481	3.434026199	6.07028754	5.513307985	5.918524212	2.768199234	2.712621669	4.044334395
Microbacteriaceae	0.832562442	0.665557404	0.739699988	8.785942492	0	13.45119139	1.427203065	1.448061273	0.864677907
Gaiellales	2.326378182	2.272635039	2.694326212	2.715654952	3.041825095	0	1.206896552	1.112972714	1.442439964
Chloroflexi	2.734093946	1.71665111	2.487706104	0.958466454	0	0.153727902	0.737547893	1.116961864	1.285225799
Pseudomonadaceae	0.027409463	0	0.024794413	2.076677316	3.6121673	1.844734819	0.857279693	6.562150949	1.693982628
Gemmatimonadaceae	1.658272519	1.704476279	2.008347452	0.958466454	0	0.230591852	2.471264368	2.441359502	3.218960028
Gammaproteobacteria	1.459553911	1.749117325	1.822389355	0.159744409	2.851711027	0.614911606	0.526819923	0.550502633	0.550249577
Myxococcales	0.304930277	0.458585285	0.508285466	0	0	0	0.33045977	0.562470081	0.491294266
Solibacteraceae	3.025319492	3.790430583	3.723294351	0.958466454	1.520912548	0.691775557	3.170498084	3.725865645	4.008961207
Mycobacteriaceae	0.979888306	1.310823424	1.243853052	6.549520767	4.942965779	1.691006918	0.96743295	1.081059518	0.797861887
Paenibacillaceae	0.089080755	0.097398645	0.066118435	0.479233227	0	0	0.090996169	0.123663635	0.082537437
Polyangiaceae	0.236406619	0.186680735	0.169428489	1.118210863	0.380228137	0	0.181992337	0.203446625	0.153283811
Rubritaleaceae	0	0	0	0	0	0	0.33045977	0	0
Sphingomonadaceae	1.894679138	1.420396899	1.615769247	0	0	0	0.766283525	0.961385033	0.774279763
Caulobacteraceae	1.415013533	1.189075119	1.227323443	0	1.520912548	4.76556495	1.431992337	1.775171533	1.823684314
Roseiflexaceae	0	0	0	0	0	0	0	0	0
Nocardioidaceae	0.435125227	0.21914695	0.367783793	0	0	0	0.775862069	0.630285623	0.487363911
Actinobacteria	0.003426183	0.097398645	0.008264804	0	0	0	0.019157088	0	0.007860708
Ilumatobacteraceae	0.027409463	0	0.024794413	0.958466454	0	0	0	0.00398915	0
Elsterales	3.837324836	4.025810641	4.830778131	1.277955272	1.330798479	1.229823213	1.144636015	1.894846019	1.57214165
Gaiellaceae	0	0.004058277	0.008264804	0	0.950570342	0	0.009578544	0.007978299	0.019651771
Rhizobiales	1.617158324	1.270240656	1.694284888	0	1.901140684	0.384319754	0.498084291	0.522578586	0.813583304
Devosiaceae	0.496796519	0.418002516	0.586801107	0	0	0.92236741	0.239463602	0.614329025	0.750697638
Micromonosporaceae	0.465960873	2.098129134	0.40084301	0	0	0	0.699233716	1.687410244	0.404826475
Firmicutes	0	0	0	0	0	0	0	0	0
Planococcaceae	0	0	0	0	0	0	0	0	0
Micropepsaceae	3.607770583	3.628099509	4.111740155	0	0.950570342	0	0.761494253	0.993298229	0.978658177
Tepidisphaerales	2.960222017	3.116756625	2.603413364	0	0	0	1.9348659	1.384234881	2.951695948
Unclassified	2.244149793	1.241832718	1.243853052	0	0	0.384319754	0.320881226	0.207435775	0.609204889
Other	26.77561928	24.62156568	23.00095045	7.348242812	9.505703422	7.071483474	21.89176245	18.77692676	19.722517
50:50 Mixl Pot Grown Wheat
Family	BulkSoil.MixPot1	BulkSoil.MixPot2	BulkSoil.MixPot3	Endosphere.MixPot1	Endosphere.MixPot2	Endosphere.MixPot3	Rhizosphere.MixPot1	Rhizosphere.MixPot2	Rhizosphere.MixPot3
Burkholderiaceae	1.04020979	0.823311002	1.004643686	17.94529686	23.32657201	6.507210693	7.101647535	10.45383586	6.447631362
Streptomycetaceae	1.123251748	1.638550327	0.656367208	36.35757171	14.19878296	67.49912065	2.129304705	1.382694023	1.586928412
Xanthobacteraceae	6.411713287	11.59899911	8.055009823	1.601067378	9.330628803	2.321491382	7.220603105	5.224130241	5.854002586
Acidobacteria	10.18356643	5.892323836	5.697445972	1.467645097	0	0.38691523	1.611847975	2.68175736	3.361937228
Solirubrobacterales	4.798951049	5.738961982	4.996427934	3.202134757	9.736308316	1.231093915	3.527032653	3.847011597	5.072293405
Rhizobiaceae	0.83479021	0.322867059	0.370601893	4.536357572	4.462474645	2.673232501	4.918812823	6.266726137	4.049606207
Chitinophagaceae	0.891608392	2.978448624	2.062868369	0.200133422	1.21703854	1.020049244	7.333610896	3.919491525	4.120136358
Bacillaceae	2.591783217	2.897731859	9.403464904	1.134089393	0.405679513	1.582835033	1.903289122	3.027430865	4.602092394
Micrococcaceae	2.281468531	2.219711034	1.74138239	4.002668446	0	1.653183257	2.498066972	2.915923283	4.343481838
Methyloligellaceae	3.295454545	3.817902978	3.036256474	1.801200801	5.476673428	0.94970102	1.736751323	2.380686887	2.47443282
Saccharimonadales	0.511363636	1.03317459	0.888551527	1.400933956	3.245436105	0.597959902	1.677273538	0.407002676	0.699424004
Sphingobacteriaceae	0.332167832	0.43587053	0.727808537	0.667111408	0	0	1.11223458	0.568688671	0.975667098
Microscillaceae	0.625	0.411655501	0.42418289	1.000667111	0	0.809004573	2.90251591	2.430865299	2.068884448
Rhodanobacteraceae	1.048951049	2.066349181	1.424361493	1.467645097	2.231237323	0.703482237	1.635639089	1.070472792	1.622193488
Microbacteriaceae	0.594405594	0.726450884	0.696552956	0	0	0.597959902	0.814845655	0.674620874	0.775831668
Gaiellales	1.612762238	2.058277504	2.156635113	0.667111408	4.056795132	0.140696447	0.79700232	0.992417484	1.222522628
Chloroflexi	5.214160839	3.809831302	3.799785676	0	1.014198783	0.281392895	1.475049069	0.875334523	1.09321735
Pseudomonadaceae	0.096153846	0	0	1.400933956	4.462474645	0.703482237	0.91595789	6.155218555	0.969789585
Gemmatimonadaceae	2.202797203	2.025990798	1.78603322	1.067378252	0	0.070348224	1.189555701	1.159678858	1.322440343
Gammaproteobacteria	1.398601399	1.582048591	1.268083586	0.933955971	3.042596349	0.175870559	1.445310177	1.354817128	1.175502527
Myxococcales	2.054195804	2.074420857	1.964636542	0	2.636916836	1.055223356	1.605900196	1.40499554	1.986599271
Solibacteraceae	1.166958042	1.105819679	1.460082158	1.134089393	1.622718053	0.879352796	1.028965681	0.914362177	0.811096744
Mycobacteriaceae	1.097027972	2.599079829	0.861761029	1.334222815	0	0.984875132	0.689942307	0.602140946	1.09321735
Paenibacillaceae	0.463286713	0.403583824	0.553670298	0.200133422	0	0.351741119	0.463926723	0.730374665	0.628893852
Polyangiaceae	0.122377622	0.056501735	0.066976246	2.268178786	0	0.773830461	0.981383453	0.323371989	0.840484307
Rubritaleaceae	0.065559441	0.056501735	0.062511163	0	0	0.597959902	1.528579076	3.138938448	1.792641354
Sphingomonadaceae	1.468531469	1.848413916	1.692266476	0.86724483	0	0	1.933028014	1.159678858	1.487010697
Caulobacteraceae	0.498251748	0.847526031	0.593856046	1.134089393	0.405679513	0	1.635639089	0.981266726	1.187257553
Roseiflexaceae	2.491258741	1.170393091	1.397570995	0.333555704	0	0.070348224	2.283946946	2.809991079	1.704478665
Nocardioidaceae	1.162587413	0.75873759	0.638506876	1.200800534	0	0	1.023017903	0.864183764	1.240155166
Actinobacteria	1.258741259	1.590120268	1.366315413	0	2.028397566	0	0.535300065	1.037020517	0.987422123
Ilumatobacteraceae	1.446678322	1.041246267	1.120735846	0.86724483	0	0.633134013	0.541247844	0.496208742	0.740566592
Elsterales	0.642482517	1.646622003	1.330594749	0.533689126	0	0.281392895	0.731576756	0.44603033	0.740566592
Gaiellaceae	1.079545455	0.799095972	1.160921593	0	0	0	0.350918932	0.713648528	0.640648877
Rhizobiales	1.153846154	1.420615062	1.21450259	0	1.419878296	0.351741119	1.356093499	1.46632471	1.369460444
Devosiaceae	0.34965035	0.387440471	0.388462225	0	0	0.316567007	2.402902516	1.343666369	1.663336076
Micromonosporaceae	0.375874126	0.43587053	0.84836578	2.068045364	0	0	1.540474633	0.195138269	0.675913953
Firmicutes	0	0	0	0	0	0	0	0.005575379	0
Planococcaceae	0.69493007	0.339010412	0.357206644	0	0	0.422089342	0.719681199	0.713648528	1.0697073
Micropepsaceae	0.747377622	1.51747518	0.897481693	0.533689126	0	0	1.082495688	0.485057984	0.899259433
Tepidisphaerales	0.34527972	0.637662442	0.598321129	0.466977985	0	0.140696447	1.064652352	0.624442462	1.169625015
Unclassified	0.13548951	0.250221971	0.151812824	0.466977985	0	0	0	0.039027654	0.047020101
Other	34.09090909	26.93518444	31.07697803	5.737158105	5.679513185	3.236018291	22.55397609	21.71610169	23.38662278
